# Supplementary material for: Feed Supplemented with Aronia melanocarpa (AM) Relieves the Oxidative Stress Caused by Ovulation in Peak Laying Hens and Increases the Content of Yolk Precursors
Source: Animals (Basel). 2022 Dec 17;12(24):3574. doi: 10.3390/ani12243574 (PMC9774901; doi:10.3390/ani12243574)
Supplement: Supplementary file 1 [file animals-12-03574-s001.zip]

Archive with 1 entries (1 files):
- animals-2061885-supplementary.pdf
